# Supplementary material for: Inhibitory Effects and Mechanisms of Flavonoids in Sea Buckthornon (Hippophae rhamnoides L.) on Helicobacter pylori
Source: Foods. 2025 Nov 21;14(23):3995. doi: 10.3390/foods14233995 (PMC12691763; doi:10.3390/foods14233995)
Supplement: Supplementary file 1 [file foods-14-03995-s001.zip]

Archive with 1 entries (1 files):
- foods-3987973-supplementary.pdf
